# Supplementary material for: Signal Detection and Machine Learning-Based Prediction of Cytokine Release Syndrome in B-Cell Maturation Antigen-Targeting Immunotherapies Using FAERS Data
Source: Pharmaceuticals (Basel). 2026 Apr 25;19(5):669. doi: 10.3390/ph19050669 (PMC13209349; doi:10.3390/ph19050669)
Supplement: Supplementary file 1 [file pharmaceuticals-19-00669-s001.zip]

Archive with 1 entries (1 files):
- pharmaceuticals-4263685-supplementary.pdf
